# Supplementary material for: Design and Validation of a High-Throughput Reductive Catalytic Fractionation Method
Source: JACS Au. 2024 Jun 5;4(6):2173–87. doi: 10.1021/jacsau.4c00126 (PMC11200236; doi:10.1021/jacsau.4c00126)
Supplement: Supplementary file 2 — au4c00126_si_002.zip [file au4c00126_si_002.zip]

Archive with 7 entries (7 files):
- Robot Arm Sample Holder - 24v2.SLDDRW
- Robot Arm Sample Holder - 24v2.SLDPRT
- Robot Arm Sample Holder - 24v3.SLDDRW
- Robot Arm Sample Holder - 24v3.SLDPRT
- Robot Arm Sample Holder - 24v4A.SLDDRW
- Robot Arm Sample Holder - 24v4A.SLDPRT
- Robot Arm Sample Holder - 24v4B.SLDPRT
